# Supplementary material for: Dialdehyde Cellulose Solution as Reducing Agent: Preparation of Uniform Silver Nanoparticles and In Situ Synthesis of Antibacterial Composite Films with High Barrier Properties
Source: Molecules. 2023 Mar 26;28(7):2956. doi: 10.3390/molecules28072956 (PMC10095822; doi:10.3390/molecules28072956)
Supplement: Supplementary file 1 [file molecules-28-02956-s001.zip]

Archive with 1 entries (1 files):
- molecules-2275331-supplementary.pdf
